# Supplementary material for: Temporal manipulation of the Scn1a gene reveals its essential role in adult brain function
Source: Brain. 2023 Oct 10;147(4):1216–30. doi: 10.1093/brain/awad350 (PMC10994529; doi:10.1093/brain/awad350)
Supplement: awad350_Supplementary_Data [file awad350_supplementary_data.zip]

Archive with 2 entries (2 files):
- brain-2023-00982-File009.pdf
- brain-2023-00982-File010.pdf
